# Supplementary material for: Preserving professional identities, behaviors, and values in digital professionalism using social networking sites; a systematic review
Source: BMC Med Educ. 2021 Jul 12;21:381. doi: 10.1186/s12909-021-02802-9 (PMC8273947; doi:10.1186/s12909-021-02802-9)
Supplement: Supplementary file 2 — Additional file 2. [file 12909_2021_2802_MOESM2_ESM.xlsx]

## Sheet: Sheet1
number	authors	year	country	MC	health professionals discipline	study level	study purpose	Ethical approval	methodology	social media usage	professional/unprofessonal behaviours	professional values	professional identity	effect of social media on professionalism	online professionalism	teaching online professionalism	assessment	guidelines
1	Bentoli et al	2017	australia	yes	Pharmacists	international practising pharacists	how pharmacists separate professional and personal information and activities on SNS, their perceptions of professional behavior on SNS, and opinions on guidelines in this area.	Yes - approval from The University of Sydney Human Research Ethics Committee was obtained prior to commencement of the study.	qualitative - semi structerd interviews	All participants with a SNS account had a hybrid approach to their use, either presenting a “blended profile” or adopting a “dual citizenship.”	unprofessional behaviors included revealing details of personal life and activities; open complaints about the pharmacy sector, co-workers, physicians, and patients; inappropriate description of pharmacists’ roles and activities; and breaches of patient confidentiality. Positive professional behaviors, such as expression of compassion for patients, examples of effective patient management, promot…			expressed concern over how pharmacists present themselves and behave in SNS	E-professionalism issues could negatively impact on the standing of individual practitioners and the profession.	Increased awareness and education were mentioned as better strategies (compared to guidelines and policies) to address professionalism		no consensus on having professional social media guidelines.
2	Bentoli et al	2016	australia	Yes	Pharmacists	international practising pharacists	to investigate the professional use of social media by pharmacists.	Yes - Ethics approval was obtained from the University of Sydney Ethics Committee (Project No. 2013/635, approval date: 14/08/2013) prior to commencement of the study.	qualitative - semi structerd interviews	Social Media for Learning and Information Sharing, intraprofessional networking, and job announcements.
3	Kimberley Collins	2016	Italy	no	scientists/academics	academics	how scientists are using (or might use) social media to communicate their research.	Yes - The University of Otago Ethics Committee granted permission for this research (reference number D13/352)	cross sectional survey	over 50% of respondents use SNS
4	Jennie C. De Gagne	2019	USA	yes	Nursing	practising nurses and students	to describe the characteristics of tweets posted by nurses and nursing students	No - The institutional review board of a university deemed this study to be exempt (Protocol ID: Pro00080371). Twitter is a publicly available source of social data widely used for social research and scientific exploration	Data mining of tweets	Our findings indicate that 36.8% of the nurses and nursing students in our sample posted uncivil content on Twitter at least once during our six-week data collection.	profanity, product promotion, sexually explicit or suggestive, demeaning to patients, name calling, rude comments, interprofessional aggression, alcohol & drugs, HIPPA violation, racial and ethnic references, intraprofessional aggression, violence, risky behaviours				cyberincivility was defined as “direct and indirect interpersonal violation involving disrespectful, insensitive, or disruptive behavior of an individual in an electronic environment that interferes with another person’s personal, professional, or social well-being, as well as one’s learning”
5	E. Dobson,	2019	UK	No	Dentist	Dentist students	whether students were aware of the guidelines set by the General Dental Council (GDC) regarding social media and whether they believed they were being professional in their online activities	Yes - The study was approved by the Faculty of Health Sciences Ethics Committee (Ref ID: 33141)	cross sectional survey	personal/professioanl use	This research into the perception of students on their online behaviours and its impact on their profession alism has revealed certain flashpoints between student perceptions of professionalism and the standards expected of them by regulators and society alike.				perception of e-professionalism
6	RACHEL H. ELLAWAY	2015	canada	No	Medicine	undergrad medical students						proficiency, responsibility and reputation				integration of digital professionalism into medical education can be achieved with strategies based on awareness, alignment, assessment, and accountability.
7	Guraya et al	2019	UAE	Yes	Medicine and non medical	undergrad students	compared patterns and extent of use of SNSs among medical and nonmedical university students.	Yes	cross sectional survey	pattern and extent
8	Guraya et al	2018	UAE	Yes	Medicine	undergrad students	to determine educational use of SNSs by the medical students	Yes	cross sectional survey	educational use of SNS
9	hazzam	2018	UAE	no	Medicine and allied haelth sciences	physicians	to explore the underlying online behaviors of HCP	No	cross sectional survey
10	Liu et al	2019	China	No	Medicine	GPs	current use of SM and their beliefs and attitudes regarding use of SM.	Yes - The study was approved by the Ethics Committee of the First Affiliated Hospital, College of Medicine, Zhejiang University.	cross sectional survey
11	Micah Celine O. Mariano	2018	Phillipines	no	Nursing	practising nurses and students	(1) what are the interrelationships among a nurse’s social media use profile, social skills, and nurse-patient interaction; and, (2) what is the final parsimonious model illustrating the interaction among social media use profile, social skills, and nurse-patient interaction?	yes - Ethical clearance from the UST College of Nursing Ethics Review Committee and the institutions’ respective institutional review boards was initially sought.	cross-sectional, descriptive-correlational design				both verbal and non-verbal social skills complement one another to have better nurse-patient interaction, it is, therefore, crucial to initiate training programs among nurses	Non-handheld devices (e.g. laptop, personal computers, etc.), in contrast, was shown to improve non-verbal social skills, patient engagement, nurse openness, and nurse engagement. accessing social media using non-handheld devices had the most positive influence to social skills and nurse-patient interaction.				using social media on the social skills and nurse-patient interaction of nurses and emphasizes the need for implementing institutional policies
12	P. Neville	2017	UK	No	Dental nurses	practising dental nurses	to determine themes and underlying patterns of these online professional lapses.	no	retrospective quantitative content analysis framework.		social media behaviour			social media can be a vehicle for unprofessionalism.
13	Nilesh Parmar	2018	UK	No	Dentistry	practising dentist	explore patients’ and dentists’ attitudes toward social media usage and their current online behaviors in this context.	no	cross sectional online survey		breach of patient privacy and confidetiality,offensive "inflammatory" post, racism, and product promotion
14	Feride Eskin Bacaksiza	2020	Turkey	No	Nursing	students	to define what nursing students are sharing through their Facebook accounts, whom they are befriending with, whether they use privacy settings and/or regret their shared posts.	yes - Approval was obtained from the Ethics Committee of Istanbul University Social and Human Sciences (Date: 12.26.2016; Decision Number 2016/160). Official approval was obtained from the scientific research commission	descriptive, cross-sectional study			They were careful about their posts and wouldn't share their political views through FB because of avoiding being stigmatized by their peers. Visibility and security of the “About” section		Any piece of information can spread quickly. Therefore, it is hard to estimate and track how the information shared on the internet may be used, how many copies (re-shared instances) can be produced or how many screenshots are taken in a few minutes. Using FB especially enhances the student-student and student-instructor interactions and improves their skills for researching, questioning, and pro…
15	Trevor Call	2017	USA	No	Medicine	Practising orthopaediatrics	No purpose	no	content analysis of social media posts	Of the 1,021 Orthopaedic Surgeons sampled, 82% have professional websites, 4% have professional blogs, 21% have professional Facebook accounts, 14% have professional Twitter accounts, 26% have professional LinkedIn accounts, and 14% have professional YouTube accounts.				Unprofessional content was identified in 3.5% of all surgeons sampled who have some form of content on the Internet.				no formal guidelines exist to define online professionalism other than the protection of patient confidentiality.
16	Lauren Campbell	2016	USA	No	Medicine	Physicians	to understand perspectives and experiences of these “early adopter” physician bloggers and social media users.	No	exploratory qualitative study involving in-depth semi-structured interviews	Many of our participants described using social media as a “megaphone” or mouthpiece, suggesting they were using it to broadcast their own views.			Fear of saying the wrong thing Saying something unprofessional Breaching patient privacy (HIPPA) Negative response Providing misinformation	Self-improvement Learning (staying current) Listening to patient views/ understanding patient needs Teaching (medical education) but for these Skills physicians require Social media know-how Unfamiliarity with tools Unfamiliarity with etiquette/ rules Constantly evolving environment Communication skills Media skills
17	Katherine C. Chretien	2015	USA	No	Medicine	undergrad students	to explore how and why medical students use Twitter for professional development.	Yes - The Washington DC Veterans Affairs Medical Center Institutional Review Board approved the study.	Digital ethnography - cross sectional observational study	"To give everyone the power to create and share ideas and information instantly, without barriers." Greysen SR, Kind T, Chretien KC. Online professionalism and the mirror of social media. J Gen Intern Med. 2010;25(11):1227–1229. Twitter served as a professional tool that supplemented the traditional medical school experience. Twitter allowed them access and voice that supplemented their medical s…	Practice “good Twitter citizenship” Contribute to conversations Share information Aware of posting etiquette	Mindful of online professionalism Avoid mentioning specific patients Think twice, tweet once Avoid venting Avoid inflammatory statements Aware of public image	Not strictly medical content, show “personality”	Students seemed to greatly value hearing patient perspectives, gaining greater cultural sensitivity and understanding of what it is like for patients living with their conditions. Social media, with its many virtual patient communities, could be a resource for medical students to better understand the patient experience.
18	Dolly G. Desai,	2015	USA	No	Medicine	Physicians	assess their opinions on the boundaries of an appropriate patient-physician relationship on socialmedia.	No	cross sectional survey		One male specialist aged 20 to 29 years said that his care would be ‘‘more intense and time-consuming’’ for his Facebook friends. A female specialist aged 20 to 29 years said that she would ‘‘go out of [her] way and take extra time tomake sure [she] does [her] best.’’ She also said she would actually want the care of her Facebook friends to be better because ‘‘everybody talks, and the word of mou…			The results of the study showed that most physicians would not be opposed to taking on their Facebook friends as patients; however, the care they provide could potentially be radically different between their Facebook friend and an average patient.
19	Manish Garg	2016	USA	No	Medicine	EM Residents, directors and faculty and nurses	to identify and characterize the types and reported incidence of unprofessional SM behavior by EM residents, faculty, and nurses and the concomitant personal and institutional risks.	No	cross sectional survey	SM is interactive, brings together a geographically diverse distributi near real-time peer review.on of information, and has		The first is “Professional Values,” which asks that the EM physician “demonstrates compassion, integrity, and respect for others as well as adherence to the ethical principles relevant to the practice of medicine.”	“Accountability,” which asks that the EM physician “demonstrates accountability to patients, society, profession and self.” The basic level of this second milestone requires that the EM resident “maintains patient confidentiality” and “uses social media ethically and responsibly	Residents reported high-risk-to-professionalism events (HRTPE) resulting from their resident peers or nursing colleagues posting one of the following: identifiable patient information (177/680 [26%]); and a radiograph, clinical picture or other image (352/679 [52%]). Residents reported HRTPE created by residents and NRPs who posted images of intoxicated colleagues (564/674 [84%]), inappropriate p…	Confidentiality and privacy are fundamental expectations of the patient‒physician relationship.
20	Jacob P. Gettig	2016	USA	No	Medicine	undergrad students	To compare pharmacy, osteopathic medicine, dental medicine, and physician assistant (PA) students’ perceptions of e-professionalism.	No- The study was reviewed by Midwestern University’s Institutional Review Board and was found to be exempt.	cross sectional survey						When differences existed, osteopathic medicine students appeared to have a slightly more relaxed attitude toward e-professionalism than the other three cohorts; however, the reasons for the differences and clinical significance of the differences are difficult to determine.
21	David Klee,	2015	USA	No	Medicine	family medicine residents, faculty, and practicing family physicians	investigated the role providers’ age and medical experience played in their beliefs and use of SM in medicine.	Yes - A survey of 24 original questions was developed, peer reviewed for clarity and flow, and approved by the Michigan State IRB.	cross sectional survey	There is a trend toward higher SM utilization in the younger cohort, with 90% of resident respondents reporting using SM, half of them daily.				Practicing physicians, more than residents, agree that SM can be beneficial in patient care.		vast majority of residents and physicians polled believe that SM should be taught early in medical education. How? 1. Professional Standards for SM Use 2. SM Clinical Practice Integration 3. Professional Networking 4. Research
22	Maude Laliberte	2016	Canada	No	Physiotherapy	PT professionals	The purpose of our study, therefore, was to explore professional and personal use of Facebook by PT professionals	Yes - Our study was approved by the Health Research Ethics Committee of the University of Montreal (CERES).	cross-sectional online survey	Personal use of Facebook Our analysis found significant differences between those with an account were younger had less work experience and were primarily clinicians. They reported communicating with patients in various ways, including exchanging private messages and commenting on a photo or a status update posted to the patient’s profile. In addition, 59% (177/301) said they had read Facebook po…	Some saw a danger in mixing professional and personal lives and noted that this can lead to unprofessional behaviour	Also, they felt that physiotherapists and PRTs should never send friend requests to patients and should not write on their personal Facebook page about their work (5.6%; 5/89).	Facebook profiles should always be set to the highest level of privacy and security (3.4%; 3/89). Respondents also stressed the need to think before posting to ensure self-reflection, caution, and good judgment as to what is being posted	Facebook profiles should always be set to the highest level of privacy and security (3.4%; 3/89). Respondents also stressed the need to think before posting to ensure self-reflection, caution, and good judgment as to what is being posted. spinal cord injury stressed that because patients are vulnerable to the blurring of boundaries with their health care professionals, a Facebook friend relations…	physicians not contact patients through Facebook. Both recommend using high privacy settings and becoming familiar with the terms of use on social media platforms.
23	Suzanne Marnocha,	2015	USA	No	Nursing	Deans and Directors of schools	The study is intended to assess presence, intensity, and content areas of cyberprofessionalism incidents among nursing students and to gain general information about institutional responses to such issues and incidents.	Approval as an exempt study was granted by the authors’ institutional review boards.	cross sectional survey		Affiliation with school or clinical site (41%). Threats to patient confidentiality (19%).Derogatory or unprofessional language (15%).Cyberbullying (11%). Depiction of intoxication or substance use (8%).Sexually suggestive content (5%).		The greater evidence of cyberbullying and derogatory or unprofessional language themes in the current research may reflect the emerging concerns about cyberbullying in diverse educational settings.A number of respondents’ examples in this study involved studentsposting negative comments about professors and/or their nursing program in retaliation for receiving what they felt was an unsatisfactory…	the most frequently occurring types were negative comments about patients, peers, their work environment, or the nursing profession (58%); profanity (37%); patient confidentiality (31%); and discriminatory language (29%). Depicted intoxication and sexually suggestive incidents were each reported by less than 20% of respondents	The majority of nursing school deans surveyed were aware of students posting unprofessional content online and at a higher rate than found in studies conducted among medical and pharmacy schools. This suggests that respondents’ greatest concerns are not with students’ immaturity, but rather with students’ professional identities, including patient confidentiality and civility.	Remedial assignments were diverse, including special projects, community service, presentations to college or to fellow students concerning social media and professionalism, or mandatory attendance of sessions on topics such as HIPAA and social media.		Some respondents (35%) reported an inability to deal effectively with unprofessional student postings, although most respondents (78%) with policies covering online content felt they were effective in dealing with postings. Only 21%of respondents indicated theywere not revising or developing such policies. Committees or task forces responsible for addressing students’ online professionalism were …
24	Cedric Lefebvre	2020	USA	No	Nursing	practicing nurses	This study aims to examine the existing perceptions and social media practices of nurses in a large academic medical center.	Yes - Institutional review board approval was obtained.	prospective observational study	Overall, 87% of participants reported using a general social media account currently, and increasing age was generally associated with decreasing frequency of social media account ownership	With 80% of digital natives reporting that they “do not worry at all” or “worry a little” about online privacy, the issue of safe-guarding user privacy and protected patient information will gain increasing relevance as they continue to enter the medical profession. A parabolic highest among (36-45 years age) group trends among nurses who perceive it to be “okay” to friend a patient or patient’s …	Younger nurses in our study were more likely to keep notifications on and text while at work. Distractions that affect nurses and their decisionmaking process have been documented. Social media notifications are delivered via push notifications and arrive on the home screen of an individual's smartphone. Even if the phone is on silent mode, notifications can still arrive via haptic alert and caus…				(57%) of respondents reported having received formal instruction about the use of social media in the workplace, with a majority of this instruction occurring during workplace orientation (52%). Instruction was also reported to have taken place in governance meetings (20%), other job-related events (18%), nursing school (11%), and a variety of other venues. In our study, nurses familiar with exis…		Twenty-three percent of respondents reported being very familiar with the institution's social media policy, whereas 69% were “somewhat familiar” or had “heard of the policy,” and 9% reported no familiarity.
25	Kadriye Avcı	2015	Turkey	No	Medicine	undergrad students	The aim of this cross-sectional study was to evaluate the use of social media and attitudes toward its use in medicine among medical students.	Yes - This study was approved by the Board of Directors of Afyon Kocatepe University Medical School.	cross sectional	89.3% used social media for professional purposes					In our study, we found no negative effects with respect to ethical values, indicating that students are unaware of ethical issues.
26	Fiona Curtis	2019	UK	No	Medicine	undergrad students	• How do these Lancaster University medical students use social media? • How do these medical students control and manage the projection of a professional identity in their social media practices? • What awareness of unprofessional content do these medical students have, and what do they think about its implications?	Yes - Following ethical approval granted by the Lancaster University Research Ethics Committee, eight participants were recruited to participate in the study from the Year 2 Medical degree (MBChB) course at Lancaster University on a voluntary basis.	focus group discussions and paired interview	Students used Facebook groups with those in their Problem Based Learning (PBL) groups to share resources, ask and answer questions and to organise activities.	that expression of humour is more risky online in comparison to a face-to-face encounter with patients. Expressing racism, ‘homophobia’ and swearing, including on social media, were deemed wholly unacceptable. dubious activities specifically associated with social media were considered unprofessional, for example, ‘fraping’, the deliberate posting of inappropriate content on Facebook whilst logge…	Shore et al. (2011) identified four areas of ethical concern relating to the use of social media by health professionals: ‘boundary issues in the patient-physician relationship, privacy and confidentiality, implications of the nature and scope of information available online, and physicians’ self-presentation online’, and these are echoed by others (Cheston, Flickinger, and Chisholm 2013; Chretie…	The breadth and depth of such ideas chime with advocates of a transformational approach to the development of professionalism in higher education, contrasted with a tickbox approach to skills (Wilson et al. 2013). ‘You wouldn’t be professional in a GP [placement] and not be on Facebook … it’s an all-round thing.’ Students all considered that they had altered their behaviour as their sense of prof…			Social media guidance. Developments in their professional identity were attributed by students to simply ‘being a medical student’. Influences of the curriculum, role models and signing a declaration agreeing to follow the GMC and BMA guidance on the use of social media are unclear in comparison to their conscious awareness of their changing sense of identity. there remains a role for additional …		we must empower learners to participate in SNS [social networking services] in ways that are meaningful and truthful for them but that do not reduce identity to the strict confines of the medium’.
27	Daneilla Dimitri	2016	Canada	No	Medicine	Physicians, residents, faculty	if there is a relationship between anonymity and professionalism within this online community of practice.	No - This study was granted an exemption by the Hamilton Integrated Research Ethics Board since the data was already open and freely available online.	Qualitative content analysis		the preservation of a positive social reputation may be a more significant factor than concern for adverse repercussions in shaping participants’ online behavior
28	Valda J.A. Dukea	2017	canada	No	Nursing	Undergrad, postgrad and faculty	To explore faculty and student utilization of social media and its professional implications in nurse education.	Yes - Ethics approval was obtained from the provincial Health Research Ethics Board.	Cross sectional survey	Students used social media more than faculty for both formal and informal learning and identified several reasons for using social media. Both mainly used it for personal use. there was a significant difference between faculty and students related to the use of social media to discuss academic related problems. Almost 96% of students reported using social media to talk about these problems compar…		Faculty also have to be aware that while “millennial” students may have the ability to use technology for communication, they may not have the savvy to appropriately integrate it in a professional manner in both personal and academic settings. Keengwe, J., 2007. Faculty integration of technology into instruction and students' perceptions of computer technology to improve student learning. J. Inf.…	“conduct unbecoming”. In the article they defined conduct unbecoming a nurse as “Conduct outside the practice of a registered nurse that would reasonably be regarded as disgraceful, dishonourable or harmful to the standing or reputation of the nursing profession… does not require that the conduct be relevant to the practice of nursing” (Association of Registered Nurses of Newfoundland and Labrado…	it's “easy to say things behind a screen”,“crossing over between professional and personal life”, “lack of professionalism and boundaries”,. This apparent disconnect between student perceptions of being savvy regarding e-professionalism and social media use and yet a significant portion of them not being aware of the impact that personal lives have on professional lives is disconcerting.	significant difference between faculty and student selfreported e-professionalism and privacy awareness. Students (95.2%) and faculty (75%) reported that they were aware of the privacy features available on social media websites that limit the amount of information visible to the public (p < 0.000). Significant difference was found between students (90.7%) and faculty (71.4%).	Education, particularly for faculty, around the use of privacy features is essential for its appropriate utilization but All students, but only 13.79% of faculty reported that they had posted information that they would not want a prospective employer or member of academic staff to view. This may highlight the need, particularly for students, to receive education surrounding appropriate self-disc…
29	Alexandra W. Gomes	2017	USA	No	Medicine	Undergrad students	1. Identify issues surrounding social media and e-Professionalism 2. Recognize potential positive and/or negative use of social media 3. Discuss social media impact on medical career	No	Qualitative analysis of students’ reflection assignments		One variation from 2012 to 2014 was the increasing percentage of students reporting no plans to change their social media behavior and the decreasing percentage of students reporting plans to change. These data may reflect greater awareness of online professionalism prior to admission to medical school. The other noticeable change was the gradual increase in students considering a change in their…	a new trend is emerging that focuses on increasing awareness of the positive professional uses of social media in medical careers. 29. Gagnon K, Sabus C. Professionalism in a digital age: Opportunities and considerations for using social media in health care. Physical Therapy 2015;95:406–14. 30. George DR, Rovniak LS, Kraschnewski JL. Dangers and opportunities for social media in medicine. Clinic…				Opportunities for discussion and reflection are essential for transformational learning to occur, enabling understanding of other perspectives. Incorporating student-submitted social media examples heightened student interest and engagement. The social media environment is continually changing, so curricular approaches should remain adaptable to ensure timeliness and relevance. Including online p…
30	Marcus A. Henninga	2017	Newzealand	Yes	Medicine and allied haelth sciences	Undergrad nurses, medicine and paramedical students	To establish the most effective approach and type of educational intervention for health professional students, to enable them to maintain a professionally safe online presence.	Yes - Ethical approval was provided by the Ethics committees of the University of Otago, on behalf of the Universities of Auckland, Swansea, and Unitec, and separately by Griffiths University, Gold Coast, Australia.	focus groups and individual interviews,				Students in this study articulated three salient themes that need to be integrated into existing interventions: “negotiating identities,” “maintaining distance” and “recognizing and minimizing risks”. Negotiating identities: “you put on a mask” Particularly in the early years, participants identified themselves as students because they were largely learning “facts” in classrooms with no responsib…	risks to their own confidentiality and privacy being breached by “Friends” and receiving unwanted posts by “Friends”:		Including students in discussions about educational interventions is instrumental in developing understanding and optimizing educational effectiveness. _x0001_ The most appropriate intervention would incorporate small group interactive sessions from those in authority, and from peers, combined with group work that facilitates and enhances the students’ development of a professional identity. _x00…
31	P. Kenny	2016	UK	No	Dentistry	Undergrad students	This study aimed to examine dental student attitudes towards professional behaviour on social media.	Yes - The University Research Ethics Committee approved the study (Ref:15/19) which was conducted between May and December 2015.	cross sectional survey	students use social media extensively.	Security settings affected behaviour and most had seen inappropriate behaviours online.		most students intended to review or modify their profiles when they qualified which may reflect a sense of greater personal responsibil ity and exposure once qualified.		majority of healthcare students are aware of professional risks arising from their personal behaviour outside of the clinical environment;20 however, the online environment appears to be considered differently when compared to other settings. Students feel they can ‘switch off’ their professional identity outside the clinical environment19 and studies have that shown that students can become deta…	This study found that students were aware that their social media profile could affect their fitness to practise and most reported being aware of school fitness to practise procedures. This cohort of students had received teaching relating to GDC standards17 and appropriate behaviour on social media in each year of study via lectures, interactive workshops and seminars, which may account for the …
32	ADITI KHANDELWAL	2015	Canada	No	Medicine	residents	The pre-workshop evaluation showed that the participants had a good understanding of basic professionalism concepts. A post-workshop survey assessed residents’ comfort level with professionalism concepts. The post-workshop survey revealed that the postgraduate trainees perceived significant improvement in their understanding of professionalism	Yes - The project was approved by the University’s Institutional Review Board.	pre post workshop analysis				censoring their social media interactions. ‘‘Be vigilant to new contexts where professionalism might be compromised (e.g. in social media)’’.			simulated scenarios and feedback sessions. The post-workshop survey revealed that the postgraduate trainees perceived significant improvement in their understanding of professionalism. ‘‘The interactive sessions were a great opportunity to try to deal with issues of professionalism in a controlled supervised context’’. Another participant found that the workshop was ‘‘surprisingly stimulating and…
33	Cedric Lefebvre	2016	USA	No	Medicine	residents	The objective of this study was to investigate the existing perceptions about social media and professionalism among new physicians entering in professional clinical practice; and to determine the effects of formal social media instruction and policy on young professionals’ ability to navigate case-based scenarios about online behavior in the context of professional medicine.	Yes - An approval was obtained from the Institutional Review Board (IRB).	cross sectional survey		Familiarity with current institutional policy was associated with an average of 2.2 more correct responses	Whether intentional or unintentional, the potential for compromising patient information on social media is real and the stakes are quite high. The ubiquity and accessibility of mobile connectivity allows online communication to thrust its way into the clinical environment and, at times, to the bedside. As such, digital professionalism necessarily applies to the clinical workspace. When participa…	Some of these advocate a “dual-citizen approach,” which maintains online professional and private identities by creating separate online profiles. Millennial health care providers appear to have a relaxed stance toward interprofessional digital networking and may not recognize the potential ramifications of blurring their identities online.	Activity in the social media world creates new, and possibly unrecognized, responsibilities. Online misadventures, intentional or inadvertent, can result in the breach of patient confidentiality, the fermenting of negative public perception, the undermining of institutional integrity, and the deterioration of professionalism.		Several areas of potential educational opportunity and focus were identified: (1) online privacy, (2) maintaining digital professionalism, (3) safeguarding the protected health information of patients, and (4) the impact of existing social media policies. Prior social media instruction and/or familiarity with a social media policy are associated with an improved performance on case-based question…		Our results suggest a positive effect from social media instruction and policy familiarity on participants’ answer selection in the survey. Conventional approaches to professionalism taught in a well-established educational framework may fall short when applied to novel online scenarios in professional medicine, for example, despite reported medical school instruction, 32.5% of interns in this st…
34	Ian Pereira	2015	Canada	Yes	Medicine	post grad and physcicians	To develop evidence for the professional use of social media in medicine.	No	Appreciative Inquiry - Discovery, Dream, Design and Delivery phases	professional use of social media included building trusted online communities for learning, collaboration and to improve education resources. Social media facilitated personal and professional development including finding mentorship for life choices, networking to build relationships and advocacy for their causes. The main benefits of social media were the widening of networks, access to the exp…				social media are perceived as a threat to professionalism but a the same time Professional use of social media can build trusted online communities for learning, collaboration and to improve education resources.		The participants described how the development of resources should be guided by education theory (including traditional theory and evolving theory) that may be tested against its impact on learners. These processes would require multidisciplinary and cross-sectoral input, including input from patients, positive guidelines, new leaders in social media, as well as education for educators and traine…		they thought that leaders—comprising institutional champions from representative organisations—could draw on positive guidelines to empower individuals and facilitate cultural change with regard to social media.
35	Jennifer M. Walton	2015	Canada	No	Medicine	Graduates	This is the first study to systematically examine the online social media presence of a single class of medical students and to use this information in an educational context to encourage students to reflect on the online image that they portray.	No	systematic search for public Facebook profiles of each member of the class	Our ability to find a Facebook profile for 80% of members of a class of graduating medical students was similar to the findings of similar searches for Facebook profiles of veterinary medicine (21) and first-year pharmacy students (22), where profiles were found for 73 and 77%, respectively.	A repeat search for all class members one month following the educational intervention revealed that many students had changed their privacy settings to further restrict public access to information on their Facebook accounts			potential professionalism implications, particularly related to breaches of patient confidentiality, professional boundaries, and depiction of ‘unprofessional’ behaviors.	A recent large-scale survey study found that students reported divergent opinions about online professionalism in the non-academic use of social media: whereas some students believed that maintaining a professional image should not be context specific, many respondents felt that they should not be held to higher standards than the general public	integration of social media into a professionalism course using didactic lecture and small group discussions, and found that the session was generally well received.		With increased awareness of the potential impacts of social media postings by medical students and practicing physicians, there are growing calls for the development of guidelines and policies to delineate appropriate behaviors. However, the rapid uptake and constant evolution of these technologies result in a ‘moving target’, making it difficult for academic institutions and regulatory bodies to…
36	DIEGO ADA˜ O FANTI SILVA	2018	Brazil	No	Medicine	undergrad students, residents and consultant surgeons	aims to identify the most vulnerable health providers to share patient’s confidential data on social media in the surgical environment and their awareness of the confidentiality rules and laws.	No	cross sectional survey	In our study, all students and residents and almost all senior surgeons had smartphones and used them to access social media daily.	Our study found a very low rate of awareness about privacy rules among trainees and seniors as well. Facebook, for example, exercises control over almost all of the data uploaded by users, which can be used by the company and its partners for commercial interests			more than half of the members of the surgical staff were prone to commit an ethical infraction exposing patients on social media. We believe that the ubiquitous presence of a camera and an internet connection in the surgical environment, although facilitates the team communication, may make the spread of confidential health data be stopped only by the moral filter. Interestingly, we found that re…	Patient’s data should be allowed to be used exclusively for academic and/or scientific purposes under informed consent and/or preservation of anonymity.29 In the area of information security, prevention always has a lower cost than correction
37	Jensen, Kristian Kiim	2018	Denmark	No	Medicine	Registered practising surgeons	The aim of the present study was to describe Danish surgeons’ professional engagement in social media.	No - Since no personal data that could lead to direct or indirect identification of participants were collected, approval from the Danish Data Protection Agency was not required.	cross sectional survey	In this study, we found that one-third of the responding Danish surgeons engaged in social media for professional purposes, and that the social media engagement was more common among younger respondents and among scientifically active surgeons.				social media are most often free and available to everyone, their use comes with a risk of spreading misleading information as well as providing facts affected by conflicting interests.
38	Kevin Koo	2018	Lebanon	Yes	Medicine	Residents	To characterize changes in the frequency and nature of unprofessional content on urologists’ Facebook accounts during the transition from residency to practice.	No - The study was granted exempt status as minimal risk research by the Dartmouth College institutional review board, who specified that no images, quotations, or other posted material could be used in publications of the study because of potential repercussions for potentially identifiable individuals.	Analysis of Facebook accounts		analysed the urologists whose Facebook accounts had changed between residency and practice, from being publicly identifiable to being non-public, or vice versa. unprofessional content—including uncensored profanity, offensive comments about patients, and protected health information.	Additionally, we determined whether each account contained self-identification as a urologist (e.g. job title, affiliation with professional organizations in urology).	We expected that as residents started their careers, their Facebook accounts would reflect increasing self-identification as practising urologists, which held true as the proportion of self-identification increased from 42% to 55%. We also hypothesized that the process of assimilation into an independent practitioner role would result in fewer instances of unprofessional content, either by deleti…		This is the first study to assess longitudinal changes in urologists’ online behaviour and social media accounts.
39	Xingbo Long	2017	China	Yes	Medicine	physicians	to evaluate social media use among Chinese urologists and the perceived impact of social media on their practice.	Yes - Our study was approved by the ethics committee of Xiangya Hospital, Central South University.	cross sectional survey	a dramatic increase was found in the percentage of respondents using social media accounts for surgical or medical education or for communication with peers and colleagues. Although academic communication became increasingly popular on social media, respondents seemed more willing to share and pass on medical knowledge than to contribute original information		Nearly half of the respondents had experience posting information or pictures of patients on social media, but only 5% of them sought their patients' consent before posting.		that social media improved their effectiveness in surgical or medical education (68.3%), increased the exposure of their practice locally, regionally, and beyond (62.7%), and was a source of positive feedback from patients by means of these platforms (32.4%).	The most common reason was to improve networking or collaboration with peers and colleagues (66.7%), followed by the belief that social media provides a platform for surgical or medical education (52.7%). Facilitating more efficient communication with patients was the third most common reason (32.7%), and just 17.5% of respondents regarded social media as an effective marketing or advertising too…
40	Randall McKnight	2016	USA	No	Medicine	program directors, faculty, fellow and residents	This study attempts to analyze HIPAA compliance in physician communication using electronic devices among all accredited ACGME programs and specialties	Yes - Briefly, study approval was first obtained from the sponsoring Institutional Review Board (IRB #110845XX).	online cross sectional survey	Our study supports previous findings that show higher utilization rates in handheld devices amongst younger staff members [20] and suggests that the habits developed during training transfer to practice after graduation.	HIPPA non compliance-the highest percentages of responses were inconvenience (58 %), lack of knowledge (37 %), unfamiliarity (34 %), inaccessible (29 %) and habit (24 %)	When evaluated by specialty, surgical fields and ObGyn appear to share PHI more often than all other specialties via encrypted email, text message, and 3rd party applications.We suspect that this discrepancy may be the result of the procedural nature of surgical specialties and the need to share different imaging findings, injury patterns, and gross physical deformities between providers.
41	H. Westley Phillips	2019	USA	Yes	Medicine	residents and fellows	to gauge their attitudes toward SoMe usage as a mean for professional tools.	Yes - The institutional board review of the University of California, Los Angeles approved the study.	Online cross sectional survey			Although a perceived lack of time, preference for more traditional communication methods in professional settings, and concern for patient privacy are all significant predictors for not using SoMe in a neurosurgical practice, it is interesting to note that a perceived lack of value is not a significant predictor. According to the regression results, several of these barriers include unfamiliarity…		not a significant difference in opinions and habits of SoMe between neurosurgical trainees and faculty. Many cite barriers to SoMe use among physicians as lack of privacy, efficacy, or efficiency. Although many opponents of SoMe use in a medical practice point to SoMe’s negative impacts as described by Lau et al.7 such as marketing of injurious products and behavior, there are also supporters of …
42	Johannes Salem	2017	Germany	Yes	Medicine	Residents	We aimed to quantify and evaluate professional digital media use among urology residents.	No	cross ectional survey	All contributors used the internet for professional purposes. Canadian residents have a higher usage rate of professional apps (96% vs. 86%; p=0.042) and SoMe (65% vs. 39%; p=0.002) when compared to German residents.	The perceived usefulness of SoMe for clinical practice is higher among Canadian vs. German residents (43% vs. 26%; p<0.001). Considering these numbers, Canadian residents would seem to be early adopters of SoMe, while German residents seem to be more reserved.16				3).Thirty-four percent of professional SoMe users and 20% of all survey responders stated that they know guidelines on the appropriate professional use of SoMe. In our study, only 34% of the SoMe users knew about guidelines on the professional use of SoMe. Canadian urological residents were more aware of guidelines than the Germans (46% vs. 11%; p<0.001), which might reflect a greater awareness o…
43	Justin P.Wagner	2017	USA	Yes	Medicine	faculty,fellow and residents	We soughttocharacterizesurgeons' professionaluseandper- ceptionsofSM.	Yes - TheinstitutionalreviewboardsoftheUniversityofCalifornia Los Angeles,theUniversityofUtah,JohnsHopkins University,andPennsylvaniaStateUniversityapprovedthis study.	online cross sectional survey	Mostofsurgicalfaculty,fellows,andresidentsrespondingto our surveyusedsomeformofSMforprofessionalpurposes.				Atotalof145(70%) indicatedtheybelieveSMbenefits professionaldevelop- ment. useofSMinmedicaleducation determinedthatinterventionsusingSMwereassociated with improvedknowledge,attitudes,andskillsamong studentsandresidents,andthattheuseofSMprovided opportunitiestopromoteengagement,feedback,collabo- ration, andprofessionaldevelopment.	Atotalof 36%ofrespondentscitedconcernsforpersonalprivacy,and 33%citedconcernsforpatientprivacy,and31%citedlackof timeasreasonsfornotusingSM.
44	Zhenrong Wang	2019	China	Yes	Nursing	Registered practising nurses	The objective of this study was to understand the social media use and online professionalism of Chinese registered nurses.	Yes - The study was approved by the university’s Biomedical Research Ethics Committee (No. 2018261).	cross sectional survey	All participants in this study were social media users.	Various unprofessional behaviors such as excessive self-disclosure, violations of patient privacy and improper social media posts, were observed.	38.3% (n = 252) of the nurses chose to accept a patient’s “friend request”, 63.5% (n = 418) of the respondents acknowledged that there were no patients on their most frequently used social media. Approximately half of the sample (45.4%, n = 299) had “sometimes” communicated with patients via social media. Among all the participants, 86.0% (n = 566) claimed that they had never posted anonymous pat…		84.5% of them believed that social media had positively influenced their clinical practice. About 7.6% of the respondents had “sometimes” posted identifiable patient information, which was much lower than the reported 32.5% rate of witnessing colleagues’ disclosure of identifiable patient information. Fully 50.3% of the participants indicated that they had witnessed improper posts by colleagues.	Roughly 50% of the sample insisted that their facilities had social media guidelines.
45	Alexia Barnable	2018	Canada	No	Nursing	undergrad students	This study examined nursing students’ perceptions of confidentiality, accountability, and e-professionalism in relation to Facebook.	Yes	Descriptive, cross-sectional study	96.9% had a Facebook account	All students knewthat posting patient names or pictures was a breach of confidentiality. Most students (97%) were aware of Facebook privacy settings.	and they reported that they should be held accountable for unprofessional behavior on their Facebook profiles. as students get closer to graduation, they are more concerned about future employment opportunities and their professional career. Also, it has been reported that there is more awareness of online responsibilities as students progress through their program because employers can, and at t…	Another significant finding in this study was that group 2 agreed more than group 1 did that Facebook activity, such as posting photos, affected people’s opinions of them as future nursing professionals.			When comparing groups, group 1 was more undecided as to whether they would want patients to view their Facebook postings. This finding is noteworthy because group 1 had received education on the professional image of nursing, confidentiality, and social media policies in their first year.
